# Supplementary material for: High prevalence of heteroresistance in Staphylococcus aureus is caused by a multitude of mutations in core genes
Source: PLoS Biol. 2024 Jan 4;22(1):e3002457. doi: 10.1371/journal.pbio.3002457 (PMC10766187; doi:10.1371/journal.pbio.3002457)
Supplement: S1 Table — (XLSX) [file pbio.3002457.s012.xlsx]

## Sheet: Fig 4
	Raw data for fig. 4
Strain DA number	Biological replicate	CFU/ml Rifampicin (100 mg/ml)	CFU/ml Muller Hinton agar (MHA)	Mutation rate		Strain DA number	Biological replicate	CFU/ml Rifampicin (100 mg/ml)	CFU/ml Muller Hinton agar (MHA)	Mutation rate
DA70300	BR1	1100	11000000000	4.31e-08		DA70488	BR1	140	5800000000	2.61e-09
	BR2	2200	11000000000				BR2	40	5700000000	2.61e-09
	BR3	500	5300000000				BR3	70	6100000000	2.61e-09
	BR4	1600	5200000000				BR4	60	5300000000	2.61e-09
	BR5	1900	6000000000				BR5	90	5600000000	2.61e-09
	BR6	1700	6400000000				BR6	120	4400000000	2.61e-09
	BR7	1100	5300000000				BR7	250	4600000000	2.61e-09
	BR8	1900	6400000000				BR8	20	4400000000	2.61e-09
	BR9	1500	6100000000				BR9	30	5700000000	2.61e-09
	BR10	1900	7000000000				BR10	30	5400000000	2.61e-09
	BR11	1300	6600000000				BR11	260	6800000000	2.61e-09
	BR12	4500	6500000000				BR12	200	6000000000	2.61e-09
	BR13	1300	5800000000				BR13	40	5800000000	2.61e-09
	BR14	2600	7200000000				BR14	20	4600000000	2.61e-09
	BR15	2200	6300000000				BR15	20	5600000000	2.61e-09
	BR16	1300	7600000000				BR16	50	5500000000	2.61e-09
	BR17	1900	5200000000				BR17	190	6000000000	2.61e-09
	BR18	1600	5800000000				BR18	30	5400000000	2.61e-09
	BR19	1500	6900000000				BR19	40	4700000000	2.61e-09
	BR20	2400	6400000000				BR20	60	4700000000	2.61e-09
Strain DA number	Biological replicate	CFU/ml Rifampicin (100 mg/ml)	CFU/ml Muller Hinton agar (MHA)	Mutation rate		Strain DA number	Biological replicate	CFU/ml Rifampicin (100 mg/ml)	CFU/ml Muller Hinton agar (MHA)	Mutation rate
DA70866	BR1	60	4100000000	4.9e-09		DA70506	BR1	40	5100000000	2.26e-09
	BR2	50	3300000000				BR2	18	4700000000
	BR3	70	3300000000				BR3	12	4900000000
	BR4	20	3300000000				BR4	282	5000000000
	BR5	40	2400000000				BR5	30	5800000000
	BR6	30	4000000000				BR6	28	3900000000
	BR7	50	2800000000				BR7	34	4900000000
	BR8	100	3600000000				BR8	8	5000000000
	BR9	20	2300000000				BR9	40	5200000000
	BR10	80	2600000000				BR10	680	4400000000
	BR11	110	3100000000				BR11	44	5300000000
	BR12	0	3300000000				BR12	60	5100000000
	BR13	130	3000000000				BR13	1200	4200000000
	BR14	70	2500000000				BR14	22	4300000000
	BR15	0	3000000000				BR15	116	3700000000
	BR16	0	4000000000				BR16	84	3600000000
	BR17	200	0				BR17	12	4300000000
	BR18	150	3200000000				BR18	58	5100000000
	BR19	40	4000000000				BR19	50	5400000000
	BR20	60	2600000000				BR20	172	3700000000
Strain DA number	Biological replicate	CFU/ml Rifampicin (100 mg/ml)	CFU/ml Muller Hinton agar (MHA)	Mutation rate		Strain DA number	Biological replicate	CFU/ml Rifampicin (100 mg/ml)	CFU/ml Muller Hinton agar (MHA)	Mutation rate
DA70896	BR1	200	7000000000	6.66e-09		DA70512	BR1	220	5900000000	3.1e-09
	BR2	130	4300000000				BR2	60	5100000000
	BR3	70	5000000000				BR3	60	4500000000
	BR4	130	5800000000				BR4	140	5300000000
	BR5	280	4900000000				BR5	40	6500000000
	BR6	60	4800000000				BR6	160	5300000000
	BR7	1030	5500000000				BR7	50	5100000000
	BR8	800	5700000000				BR8	70	5200000000
	BR9	490	5100000000				BR9	30	5300000000
	BR10	110	5300000000				BR10	70	5200000000
	BR11	170	5500000000				BR11	310	5200000000
	BR12	210	5500000000				BR12	20	5500000000
	BR13	160	5700000000				BR13	10	5800000000
	BR14	210	5300000000				BR14	60	5700000000
	BR15	130	4300000000				BR15	40	6300000000
	BR16	160	5300000000				BR16	810	5000000000
	BR17	210	4600000000				BR17	50	5300000000
	BR18	90	5700000000				BR18	130	5100000000
	BR19	160	5100000000				BR19	90	5400000000
	BR20	450	5600000000				BR20	50	4600000000
Strain DA number	Biological replicate	CFU/ml Rifampicin (100 mg/ml)	CFU/ml Muller Hinton agar (MHA)	Mutation rate		Strain DA number	Biological replicate	CFU/ml Rifampicin (100 mg/ml)	CFU/ml Muller Hinton agar (MHA)	Mutation rate
DA70338	BR1	35	4500000000	3.41e-09		DA70524	BR1	70	5000000000	3.5e-09
	BR2	90	5200000000				BR2	20	4700000000
	BR3	40	2200000000				BR3	50	5400000000
	BR4	30	4500000000				BR4	40	5500000000
	BR5	155	4600000000				BR5	4090	4300000000
	BR6	75	4300000000				BR6	20	4200000000
	BR7	65	4600000000				BR7	60	4900000000
	BR8	45	5200000000				BR8	320	5600000000
	BR9	25	4600000000				BR9	40	3700000000
	BR10	35	5600000000				BR10	80	4600000000
	BR11	45	4900000000				BR11	30	5300000000
	BR12	10	3000000000				BR12	150	5300000000
	BR13	120	4600000000				BR13	0	4700000000
	BR14	60	4500000000				BR14	360	5300000000
	BR15	85	5700000000				BR15	300	5800000000
	BR16	140	3300000000				BR16	0	3900000000
	BR17	165	6100000000				BR17	80	5500000000
	BR18	50	6700000000				BR18	90	5300000000
	BR19	20	6200000000				BR19	210	4200000000
	BR20	90	4400000000				BR20	150	4900000000
Strain DA number	Biological replicate	CFU/ml Rifampicin (100 mg/ml)	CFU/ml Muller Hinton agar (MHA)	Mutation rate		Strain DA number	Biological replicate	CFU/ml Rifampicin (100 mg/ml)	CFU/ml Muller Hinton agar (MHA)	Mutation rate
DA70322	BR1	55	6500000000	2.06e-09		DA70682	BR1	26.6	3700000000	2.98e-09
	BR2	185	10000000000				BR2	32.2	4100000000	2.98e-09
	BR3	40	5700000000				BR3	33.6	3200000000	2.98e-09
	BR4	20	6200000000				BR4	15.4	3500000000	2.98e-09
	BR5	35	6700000000				BR5	299.6	3500000000	2.98e-09
	BR6	invalid data	6300000000				BR6	23.8	3500000000	2.98e-09
	BR7	140	6000000000				BR7	22.4	3300000000	2.98e-09
	BR8	40	10000000000				BR8	189	2300000000	2.98e-09
	BR9	55	6500000000				BR9	28	3800000000	2.98e-09
	BR10	55	6800000000				BR10	19.6	3100000000	2.98e-09
	BR11	50	6600000000				BR11	29.4	4100000000	2.98e-09
	BR12	120	6900000000				BR12	39.2	4700000000	2.98e-09
	BR13	75	6600000000				BR13	46.2	3700000000	2.98e-09
	BR14	160	5800000000				BR14	15.4	3500000000	2.98e-09
	BR15	50	5100000000				BR15	44.8	3100000000	2.98e-09
	BR16	95	12000000000				BR16	51.8	3000000000	2.98e-09
	BR17	35	11000000000				BR17	23.8	2700000000	2.98e-09
	BR18	35	12000000000				BR18	19.6	2300000000	2.98e-09
	BR19	40	12000000000				BR19	19.6	2500000000	2.98e-09
	BR20	95	7000000000				BR20	33.6	2200000000	2.98e-09
Strain DA number	Biological replicate	CFU/ml Rifampicin (100 mg/ml)	CFU/ml Muller Hinton agar (MHA)	Mutation rate		Strain DA number	Biological replicate	CFU/ml Rifampicin (100 mg/ml)	CFU/ml Muller Hinton agar (MHA)	Mutation rate
DA70352	BR1	70	5700000000	2.11e-09		DA70692	BR1	66	4400000000	3.36e-09
	BR2	70	5200000000				BR2	46	4700000000
	BR3	80	5000000000				BR3	4440	2900000000
	BR4	10	5500000000				BR4	46	4500000000
	BR5	40	5400000000				BR5	54	3600000000
	BR6	50	5300000000				BR6	968	3900000000
	BR7	20	5700000000				BR7	24	4700000000
	BR8	120	5500000000				BR8	30	4000000000
	BR9	200	6500000000				BR9	48	3800000000
	BR10	30	12000000000				BR10	64	4800000000
	BR11	60	18000000000				BR11	2216	4100000000
	BR12	10	18000000000				BR12	170	5700000000
	BR13	50	6800000000				BR13	38	4900000000
	BR14	50	4700000000				BR14	36	5400000000
	BR15	100	9000000000				BR15	266	4400000000
	BR16	100	6000000000				BR16	64	4500000000
	BR17	30	6300000000				BR17	624	3600000000
	BR18	20	5600000000				BR18	46	4900000000
	BR19	20	5200000000				BR19	30	4600000000
	BR20	50	5000000000				BR20	40	4800000000
Strain DA number	Biological replicate	CFU/ml Rifampicin (100 mg/ml)	CFU/ml Muller Hinton agar (MHA)	Mutation rate		Strain DA number	Biological replicate	CFU/ml Rifampicin (100 mg/ml)	CFU/ml Muller Hinton agar (MHA)	Mutation rate
DA70504	BR1	202.5	5.46667e+09	3.21e-09		DA70516	BR1	110	12000000000	3.58e-09
	BR2	56.25	4600000000				BR2	132	24000000000
	BR3	48.75	3.73333e+09				BR3	110	13000000000
	BR4	217.5	4200000000				BR4	244	8000000000
	BR5	102.5	4.73333e+09				BR5	374	6900000000
	BR6	58.75	4.93333e+09				BR6	88	6200000000
	BR7	27.5	4.66667e+09				BR7	254	6600000000
	BR8	42.5	4200000000				BR8	90	7100000000
	BR9	36.25	4.33333e+09				BR9	40	7100000000
	BR10	18.75	4.53333e+09				BR10	80	8100000000
	BR11	80	5200000000				BR11	134	6800000000
	BR12	38.75	4.86667e+09				BR12	120	6200000000
	BR13	38.75	4.53333e+09				BR13	192	16000000000
	BR14	583.75	4800000000				BR14	78	10000000000
	BR15	52.5	3000000000				BR15	206	6600000000
	BR16	81.25	4.06667e+09				BR16	180	5500000000
	BR17	85	4.26667e+09				BR17	146	5700000000
	BR18	22.5	4.26667e+09				BR18	78	6400000000
	BR19	20	4200000000				BR19	158	6200000000
	BR20	45	3.53333e+09				BR20	200	7200000000
Strain DA number	Biological replicate	CFU/ml Rifampicin (100 mg/ml)	CFU/ml Muller Hinton agar (MHA)	Mutation rate		Strain DA number	Biological replicate	CFU/ml Rifampicin (100 mg/ml)	CFU/ml Muller Hinton agar (MHA)	Mutation rate
DA70518	BR1	90	5.33333e+09	3.19e-09		DA70672	BR1	20	4700000000	2.12e-09
	BR2	40	5.73333e+09	3.19e-09			BR2	32	6000000000
	BR3	55	5600000000	3.19e-09			BR3	104	4400000000
	BR4	65	5200000000	3.19e-09			BR4	24	5400000000
	BR5	35	6.33333e+09	3.19e-09			BR5	40	4300000000
	BR6	40	5400000000	3.19e-09			BR6	36	5400000000
	BR7	65	5.13333e+09	3.19e-09			BR7	22	5000000000
	BR8	95	4.86667e+09	3.19e-09			BR8	176	4500000000
	BR9	80	5.13333e+09	3.19e-09			BR9	12	4500000000
	BR10	225	5.33333e+09	3.19e-09			BR10	22	5300000000
	BR11	80	5.06667e+09	3.19e-09			BR11	44	5400000000
	BR12	30	4600000000	3.19e-09			BR12	20	5900000000
	BR13	85	4.93333e+09	3.19e-09			BR13	28	5600000000
	BR14	35	5.06667e+09	3.19e-09			BR14	70	6100000000
	BR15	1450	4.53333e+09	3.19e-09			BR15	40	4800000000
	BR16	40	4.66667e+09	3.19e-09			BR16	30	4800000000
	BR17	30	5200000000	3.19e-09			BR17	22	4200000000
	BR18	160	5400000000	3.19e-09			BR18	58	4700000000
	BR19	140	5.06667e+09	3.19e-09			BR19	72	4200000000
	BR20	60	5.33333e+09	3.19e-09			BR20	250	5500000000
Strain DA number	Biological replicate	CFU/ml Rifampicin (100 mg/ml)	CFU/ml Muller Hinton agar (MHA)	Mutation rate		Strain DA number	Biological replicate	CFU/ml Rifampicin (100 mg/ml)	CFU/ml Muller Hinton agar (MHA)	Mutation rate
DA70520	BR1	30	2.73333e+09	4.76e-09		DA70674	BR1	11.2	4300000000	1.46e-09
	BR2	48.75	2.93333e+09	3.19e-09			BR2	60.2	4100000000
	BR3	46.25	3600000000	3.19e-09			BR3	7	2800000000
	BR4	28.75	2600000000	3.19e-09			BR4	9.8	3500000000
	BR5	66.25	3.06667e+09	3.19e-09			BR5	8.4	3200000000
	BR6	35	2.66667e+09	3.19e-09			BR6	7	3500000000
	BR7	18.75	2.26667e+09	3.19e-09			BR7	33.6	3100000000
	BR8	40	2800000000	3.19e-09			BR8	9.8	3500000000
	BR9	75	2.06667e+09	3.19e-09			BR9	2.8	3500000000
	BR10	31.25	2400000000	3.19e-09			BR10	18.2	3900000000
	BR11	51.25	3600000000	3.19e-09			BR11	12.6	4000000000
	BR12	43.75	2.06667e+09	3.19e-09			BR12	7	4800000000
	BR13	27.5	2.53333e+09	3.19e-09			BR13	7	4000000000
	BR14	56.25	3.46667e+09	3.19e-09			BR14	1.4	3000000000
	BR15	38.75	2.73333e+09	3.19e-09			BR15	42	3500000000
	BR16	62.5	2800000000	3.19e-09			BR16	840	2700000000
	BR17	32.5	3400000000	3.19e-09			BR17	15.4	1000000000
	BR18	53.75	2200000000	3.19e-09			BR18	19.6	2700000000
	BR19	48.75	3.33333e+09	3.19e-09			BR19	11.2	2200000000
	BR20	82.5	2.53333e+09	3.19e-09			BR20	57.4	2300000000
Strain DA number	Biological replicate	CFU/ml Rifampicin (100 mg/ml)	CFU/ml Muller Hinton agar (MHA)	Mutation rate		Strain DA number	Biological replicate	CFU/ml Rifampicin (100 mg/ml)	CFU/ml Muller Hinton agar (MHA)	Mutation rate
DA70710	BR1	15	4.46667e+08	5.39e-09		DA70684	BR1	55	6600000000	2.33e-09
	BR2	35	4.06667e+08	3.19e-09			BR2	65	6700000000
	BR3	15	1.66667e+09	3.19e-09			BR3	45	5300000000
	BR4	7.5	1.06667e+09	3.19e-09			BR4	15	5100000000
	BR5	16.25	6.66667e+08	3.19e-09			BR5	65	5800000000
	BR6	27.5	8.66667e+08	3.19e-09			BR6	120	4400000000
	BR7	3.75	800000000	3.19e-09			BR7	55	6000000000
	BR8	13.75	9.33333e+08	3.19e-09			BR8	350	5100000000
	BR9	27.5	1.33333e+09	3.19e-09			BR9	45	4900000000
	BR10	17.5	1000000000	3.19e-09			BR10	275	5900000000
	BR11	3.75	5.33333e+08	3.19e-09			BR11	100	5500000000
	BR12	23.75	600000000	3.19e-09			BR12	25	6500000000
	BR13	8.75	1.13333e+09	3.19e-09			BR13	25	5500000000
	BR14	8.75	8.66667e+08	3.19e-09			BR14	125	5400000000
	BR15	15	520000000	3.19e-09			BR15	35	5500000000
	BR16	67.5	2.66667e+09	3.19e-09			BR16	130	5000000000
	BR17	58.75	3000000000	3.19e-09			BR17	20	5700000000
	BR18	32.5	2800000000	3.19e-09			BR18	15	5300000000
	BR19	18.75	2400000000	3.19e-09			BR19	30	5700000000
	BR20	37.5	3.26667e+09	3.19e-09			BR20	10	6500000000
Strain DA number	Biological replicate	CFU/ml Rifampicin (100 mg/ml)	CFU/ml Muller Hinton agar (MHA)	Mutation rate		Strain DA number	Biological replicate	CFU/ml Rifampicin (100 mg/ml)	CFU/ml Muller Hinton agar (MHA)	Mutation rate
DA70870	BR1	45	4400000000	3.44e-09		DA70686	BR1	20	6300000000	2.34e-09
	BR2	150	4.06667e+09	3.19e-09			BR2	30	5500000000
	BR3	35	3.86667e+09	3.19e-09			BR3	160	4100000000
	BR4	65	4800000000	3.19e-09			BR4	10	5600000000
	BR5	55	4200000000	3.19e-09			BR5	50	4200000000
	BR6	40	4.46667e+09	3.19e-09			BR6	80	4300000000
	BR7	15	4.06667e+09	3.19e-09			BR7	30	5700000000
	BR8	25	5.26667e+09	3.19e-09			BR8	50	5300000000
	BR9	55	4400000000	3.19e-09			BR9	40	5000000000
	BR10	210	4200000000	3.19e-09			BR10	60	4600000000
	BR11	215	4000000000	3.19e-09			BR11	10	4500000000
	BR12	85	3600000000	3.19e-09			BR12	20	5000000000
	BR13	115	3.26667e+09	3.19e-09			BR13	80	4700000000
	BR14	4680	3.13333e+09	3.19e-09			BR14	20	5500000000
	BR15	20	2.86667e+09	3.19e-09			BR15	80	4500000000
	BR16	180	4000000000	3.19e-09			BR16	20	4300000000
	BR17	20	4.86667e+09	3.19e-09			BR17	60	5000000000
	BR18	80	4600000000	3.19e-09			BR18	30	6100000000
	BR19	150	3.53333e+09	3.19e-09			BR19	60	5700000000
	BR20	25	4600000000	3.19e-09			BR20	430	6300000000
Strain DA number	Biological replicate	CFU/ml Rifampicin (100 mg/ml)	CFU/ml Muller Hinton agar (MHA)	Mutation rate		Strain DA number	Biological replicate	CFU/ml Rifampicin (100 mg/ml)	CFU/ml Muller Hinton agar (MHA)	Mutation rate
DA70880	BR1	33.3	2.46667e+09	4.04e-09		DA70694	BR1	80	7300000000	4.04e-09
	BR2	43.29	2.93333e+09	3.19e-09			BR2	275	6100000000
	BR3	76.59	4.53333e+09	3.19e-09			BR3	65	5600000000
	BR4	73.26	4.13333e+09	3.19e-09			BR4	100	5700000000
	BR5	53.28	3.13333e+09	3.19e-09			BR5	1680	5600000000
	BR6	33.3	3.66667e+09	3.19e-09			BR6	155	6100000000
	BR7	76.59	3.93333e+09	3.19e-09			BR7	90	5200000000
	BR8	286.38	3.33333e+09	3.19e-09			BR8	90	4300000000
	BR9	39.96	2.66667e+09	3.19e-09			BR9	80	6200000000
	BR10	49.95	2.66667e+09	3.19e-09			BR10	55	5900000000
	BR11	49.95	3.13333e+09	3.19e-09			BR11	185	5800000000
	BR12	13.32	3.93333e+09	3.19e-09			BR12	240	5100000000
	BR13	43.29	3400000000	3.19e-09			BR13	120	5400000000
	BR14	19.98	4.46667e+09	3.19e-09			BR14	125	6600000000
	BR15	29.97	3400000000	3.19e-09			BR15	60	5700000000
	BR16	36.63	2800000000	3.19e-09			BR16	100	5000000000
	BR17	346.32	3200000000	3.19e-09			BR17	105	5800000000
	BR18	173.16	3400000000	3.19e-09			BR18	100	6800000000
	BR19	19.98	3.13333e+09	3.19e-09			BR19	25	5600000000
	BR20	69.93	3200000000	3.19e-09			BR20	45	6600000000
Strain DA number	Biological replicate	CFU/ml Rifampicin (100 mg/ml)	CFU/ml Muller Hinton agar (MHA)	Mutation rate		Strain DA number	Biological replicate	CFU/ml Rifampicin (100 mg/ml)	CFU/ml Muller Hinton agar (MHA)	Mutation rate
DA70900	BR1	30	5200000000	2.67e-09		DA70700	BR1	560	5900000000	2.12e-09
	BR2	35	5.26667e+09	2.67e-09			BR2	96	6700000000
	BR3	25	4.26667e+09	2.67e-09			BR3	42	5700000000
	BR4	100	5000000000	2.67e-09			BR4	26	7200000000
	BR5	45	5.53333e+09	2.67e-09			BR5	64	5700000000
	BR6	150	5200000000	2.67e-09			BR6	60	5600000000
	BR7	35	6600000000	2.67e-09			BR7	112	5700000000
	BR8	40	5.06667e+09	2.67e-09			BR8	6	5400000000
	BR9	50	4.73333e+09	2.67e-09			BR9	36	6100000000
	BR10	20	4600000000	2.67e-09			BR10	26	6500000000
	BR11	80	5200000000	2.67e-09			BR11	34	5100000000
	BR12	55	4800000000	2.67e-09			BR12	18	6400000000
	BR13	95	8.33333e+09	2.67e-09			BR13	52	6200000000
	BR14	55	7.46667e+09	2.67e-09			BR14	18	5400000000
	BR15	125	6200000000	2.67e-09			BR15	64	5100000000
	BR16	185	5.86667e+09	2.67e-09			BR16	20	4900000000
	BR17	65	5400000000	2.67e-09			BR17	224	5100000000
	BR18	70	6600000000	2.67e-09			BR18	64	5200000000
	BR19	35	7.33333e+09	2.67e-09			BR19	24	4700000000
	BR20	65	5.46667e+09	2.67e-09			BR20	52	4400000000
Strain DA number	Biological replicate	CFU/ml Rifampicin (100 mg/ml)	CFU/ml Muller Hinton agar (MHA)	Mutation rate		Strain DA number	Biological replicate	CFU/ml Rifampicin (100 mg/ml)	CFU/ml Muller Hinton agar (MHA)	Mutation rate
DA70484	BR1	140	3900000000	5.26e-09		DA70708	BR1	120	6300000000	3.16e-09
	BR2	30	4100000000				BR2	60	5700000000	3.16e-09
	BR3	100	4000000000				BR3	60	5300000000	3.16e-09
	BR4	20	3600000000				BR4	20	5900000000	3.16e-09
	BR5	90	3900000000				BR5	20	6100000000	3.16e-09
	BR6	0	4300000000				BR6	170	5700000000	3.16e-09
	BR7	100	3900000000				BR7	150	6000000000	3.16e-09
	BR8	30	3200000000				BR8	60	6900000000	3.16e-09
	BR9	750	3300000000				BR9	50	4700000000	3.16e-09
	BR10	160	4000000000				BR10	80	5200000000	3.16e-09
	BR11	40	3400000000				BR11	60	5700000000	3.16e-09
	BR12	90	3900000000				BR12	80	5400000000	3.16e-09
	BR13	80	4200000000				BR13	30	6600000000	3.16e-09
	BR14	40	3500000000				BR14	4400	5200000000	3.16e-09
	BR15	2700	3400000000				BR15	180	4600000000	3.16e-09
	BR16	10	3400000000				BR16	250	6100000000	3.16e-09
	BR17	160	3400000000				BR17	30	5800000000	3.16e-09
	BR18	20	3700000000				BR18	50	5200000000	3.16e-09
	BR19	80	3300000000				BR19	460	5500000000	3.16e-09
	BR20	70	3300000000				BR20	120	6700000000	3.16e-09
Strain DA number	Biological replicate	CFU/ml Rifampicin (100 mg/ml)	CFU/ml Muller Hinton agar (MHA)	Mutation rate		Strain DA number	Biological replicate	CFU/ml Rifampicin (100 mg/ml)	CFU/ml Muller Hinton agar (MHA)	Mutation rate
DA70500	BR1	28	3500000000	5.64e-09		DA70876	BR1	50	6000000000	4.24e-09
	BR2	36	3700000000				BR2	90	4900000000
	BR3	60	2400000000				BR3	190	3500000000
	BR4	60	2500000000				BR4	130	6400000000
	BR5	104	2700000000				BR5	50	4900000000
	BR6	134	3600000000				BR6	80	5500000000
	BR7	50	3400000000				BR7	80	8500000000
	BR8	84	3100000000				BR8	70	4900000000
	BR9	90	3400000000				BR9	100	4300000000
	BR10	76	2700000000				BR10	110	6400000000
	BR11	60	3300000000				BR11	100	5300000000
	BR12	66	3000000000				BR12	70	5500000000
	BR13	78	3000000000				BR13	310	6800000000
	BR14	74	3300000000				BR14	50	6000000000
	BR15	44	3200000000				BR15	90	6300000000
	BR16	46	2800000000				BR16	130	6300000000
	BR17	180	3400000000				BR17	120	5300000000
	BR18	56	3800000000				BR18	6700	6400000000
	BR19	234	3500000000				BR19	150	5800000000
	BR20	52	3800000000				BR20	150	6000000000
Strain DA number	Biological replicate	CFU/ml Rifampicin (100 mg/ml)	CFU/ml Muller Hinton agar (MHA)	Mutation rate		Strain DA number	Biological replicate	CFU/ml Rifampicin (100 mg/ml)	CFU/ml Muller Hinton agar (MHA)	Mutation rate
DA70302	BR1	40	3600000000	2.84e-09		DA70890	BR1	75	8600000000	2.97e-09
	BR2	0	3100000000				BR2	200	7400000000	2.97e-09
	BR3	30	4300000000				BR3	90	7800000000	2.97e-09
	BR4	30	4300000000				BR4	185	7500000000	2.97e-09
	BR5	530	3100000000				BR5	50	6800000000	2.97e-09
	BR6	10	4000000000				BR6	130	6200000000	2.97e-09
	BR7	20	3700000000				BR7	85	6700000000	2.97e-09
	BR8	50	4900000000				BR8	120	6700000000	2.97e-09
	BR9	40	2700000000				BR9	55	6100000000	2.97e-09
	BR10	40	3700000000				BR10	90	5600000000	2.97e-09
	BR11	130	4400000000				BR11	30	7200000000	2.97e-09
	BR12	0	4000000000				BR12	55	7300000000	2.97e-09
	BR13	70	2700000000				BR13	35	5400000000	2.97e-09
	BR14	50	2900000000				BR14	100	7100000000	2.97e-09
	BR15	0	3800000000				BR15	165	7200000000	2.97e-09
	BR16	30	3000000000				BR16	65	7200000000	2.97e-09
	BR17	40	3300000000				BR17	75	7300000000	2.97e-09
	BR18	0	3000000000				BR18	50	6900000000	2.97e-09
	BR19	30	3700000000				BR19	415	7000000000	2.97e-09
	BR20	40	3000000000				BR20	70	5600000000	2.97e-09
Strain DA number	Biological replicate	CFU/ml Rifampicin (100 mg/ml)	CFU/ml Muller Hinton agar (MHA)	Mutation rate		Strain DA number	Biological replicate	CFU/ml Rifampicin (100 mg/ml)	CFU/ml Muller Hinton agar (MHA)	Mutation rate
DA70314	BR1	20	15000000000	1.38e-09		DA70898	BR1	30	6100000000	3.31e-09
	BR2	6	9000000000				BR2	9000	5700000000
	BR3	16	4600000000				BR3	360	5600000000
	BR4	20	5000000000				BR4	40	6500000000
	BR5	30	2900000000				BR5	220	6200000000
	BR6	24	4600000000				BR6	60	6100000000
	BR7	20	4600000000				BR7	140	5800000000
	BR8	26	3500000000				BR8	100	6300000000
	BR9	24	5000000000				BR9	40	6600000000
	BR10	112	4400000000				BR10	240	6700000000
	BR11	10	5300000000				BR11	90	6300000000
	BR12	16	4000000000				BR12	0	6300000000
	BR13	16	5300000000				BR13	850	6500000000
	BR14	10	4700000000				BR14	110	4600000000
	BR15	136	4100000000				BR15	90	6300000000
	BR16	48	4200000000				BR16	10	6600000000
	BR17	14	4300000000				BR17	90	6500000000
	BR18	54	5100000000				BR18	40	6300000000
	BR19	42	4700000000				BR19	60	6600000000
	BR20	8	4900000000				BR20	60	7700000000
Strain DA number	Biological replicate	CFU/ml Rifampicin (100 mg/ml)	CFU/ml Muller Hinton agar (MHA)	Mutation rate		Strain DA number	Biological replicate	CFU/ml Rifampicin (100 mg/ml)	CFU/ml Muller Hinton agar (MHA)	Mutation rate
DA70318	BR1	30	2400000000	5.77e-09		DA70906	BR1	60	3700000000	4.16e-09
	BR2	1620	2300000000				BR2	66	3200000000	4.16e-09
	BR3	0	2000000000				BR3	50	3300000000	4.16e-09
	BR4	180	2200000000				BR4	26	3300000000	4.16e-09
	BR5	110	1900000000				BR5	10	4100000000	4.16e-09
	BR6	2850	2300000000				BR6	52	3200000000	4.16e-09
	BR7	40	900000000				BR7	56	2300000000	4.16e-09
	BR8	80	1700000000				BR8	92	3500000000	4.16e-09
	BR9	30	1000000000				BR9	42	3000000000	4.16e-09
	BR10	20	2500000000				BR10	10	2700000000	4.16e-09
	BR11	0	2400000000				BR11	24	3200000000	4.16e-09
	BR12	30	1700000000				BR12	4	3800000000	4.16e-09
	BR13	40	2200000000				BR13	198	3600000000	4.16e-09
	BR14	60	1600000000				BR14	38	2800000000	4.16e-09
	BR15	10	2300000000				BR15	46	1600000000	4.16e-09
	BR16	90	2500000000				BR16	12	1800000000	4.16e-09
	BR17	10	1700000000				BR17	14	2900000000	4.16e-09
	BR18	60	2500000000				BR18	42	2300000000	4.16e-09
	BR19	20	1300000000				BR19	46	1600000000	4.16e-09
	BR20	30	1800000000				BR20	160	2600000000	4.16e-09
Strain DA number	Biological replicate	CFU/ml Rifampicin (100 mg/ml)	CFU/ml Muller Hinton agar (MHA)	Mutation rate		Strain DA number	Biological replicate	CFU/ml Rifampicin (100 mg/ml)	CFU/ml Muller Hinton agar (MHA)	Mutation rate
DA70324	BR1	20	10000000000	1.58e-09		DA70912	BR1	40	24000000000	4.8e-09
	BR2	90	4400000000	1.58e-09			BR2	30	23000000000
	BR3	30	5900000000	1.58e-09			BR3	20	2000000000
	BR4	30	6100000000	1.58e-09			BR4	30	2200000000
	BR5	70	9000000000	1.58e-09			BR5	30	1900000000
	BR6	70	9000000000	1.58e-09			BR6	60	2300000000
	BR7	140	10000000000	1.58e-09			BR7	40	900000000
	BR8	130	16000000000	1.58e-09			BR8	260	1700000000
	BR9	30	22000000000	1.58e-09			BR9	90	1000000000
	BR10	110	21000000000	1.58e-09			BR10	100	2500000000
	BR11	380	14000000000	1.58e-09			BR11	120	2400000000
	BR12	50	28000000000	1.58e-09			BR12	30	1700000000
	BR13	30	10000000000	1.58e-09			BR13	50	2200000000
	BR14	140	5600000000	1.58e-09			BR14	20	1600000000
	BR15	110	5600000000	1.58e-09			BR15	180	2300000000
	BR16	30	10000000000	1.58e-09			BR16	20	2500000000
	BR17	60	5000000000	1.58e-09			BR17	30	1700000000
	BR18	10	10000000000	1.58e-09			BR18	110	2500000000
	BR19	70	9000000000	1.58e-09			BR19	10	1300000000
	BR20	50	11000000000	1.58e-09			BR20	400	1800000000
Strain DA number	Biological replicate	CFU/ml Rifampicin (100 mg/ml)	CFU/ml Muller Hinton agar (MHA)	Mutation rate		Strain DA number	Biological replicate	CFU/ml Rifampicin (100 mg/ml)	CFU/ml Muller Hinton agar (MHA)	Mutation rate
DA70348	BR1	18	5100000000	2.39e-09		USA300 (JE2)	BR1	98	4000000000	7.76e-09
	BR2	48	4800000000				BR2	30	3200000000
	BR3	12	4600000000				BR3	82	3500000000
	BR4	44	4600000000				BR4	916	3100000000
	BR5	1600	3700000000				BR5	50	3200000000
	BR6	34	4600000000				BR6	50	3100000000
	BR7	274	4500000000				BR7	1912	3400000000
	BR8	46	4700000000				BR8	58	2100000000
	BR9	12	3400000000				BR9	1600	3400000000
	BR10	32	4200000000				BR10	48	3000000000
	BR11	198	4300000000				BR11	82	3500000000
	BR12	20	5100000000				BR12	1616	3100000000
	BR13	28	4900000000				BR13	272	2700000000
	BR14	34	3100000000				BR14	24	2900000000
	BR15	8	5100000000				BR15	116	2800000000
	BR16	34	3100000000				BR16	640	2500000000
	BR17	28	4400000000				BR17	320	2800000000
	BR18	14	4400000000				BR18	32	3600000000
	BR19	68	3900000000				BR19	2000	2300000000
	BR20	82	4900000000				BR20	380	3700000000
Strain DA number	Biological replicate	CFU/ml Rifampicin (100 mg/ml)	CFU/ml Muller Hinton agar (MHA)	Mutation rate		Strain DA number	Biological replicate	CFU/ml Rifampicin (100 mg/ml)	CFU/ml Muller Hinton agar (MHA)	Mutation rate
DA70350	BR1	24	5000000000	3.84e-09		ATCC29213	BR1	40	2700000000	5.62e-09
	BR2	40	2900000000				BR2	106	3300000000
	BR3	28	3500000000				BR3	32	2500000000
	BR4	92	3700000000				BR4	46	2200000000
	BR5	94	3600000000				BR5	70	380000000
	BR6	30	2700000000				BR6	8	390000000
	BR7	38	2600000000				BR7	10	460000000
	BR8	30	2400000000				BR8	8	400000000
	BR9	52	4000000000				BR9	36	1900000000
	BR10	68	2300000000				BR10	150	2700000000
	BR11	42	3800000000				BR11	72	2100000000
	BR12	44	2900000000				BR12	94	2900000000
	BR13	32	4000000000				BR13	30	2400000000
	BR14	36	2800000000				BR14	18	2200000000
	BR15	260	3200000000				BR15	1000	2500000000
	BR16	46	3700000000				BR16	1200	2800000000
	BR17	32	3500000000				BR17	50	2400000000
	BR18	26	3200000000				BR18	10	2600000000
	BR19	32	2900000000				BR19	400	9000000000
	BR20	32	2900000000				BR20	1680	8000000000

## Sheet: Fig S1
	Raw data for fig. S1
Daptomycin			Gentamicin			Linezolid
MIC (mg/l)	Number of isolates		MIC (mg/l)	Number of isolates		MIC (mg/l)	Number of isolates
0.064	1		0.064	1		0.5	2
0.094	1		0.094	1		0.75	10
0.125	3		0.125	4		1	10
0.19	6		0.19	7		1.5	3
0.25	7		0.25	13		2	8
0.38	7		0.38	10		3	6
0.5	13		0.5	1		4	1
0.75	1		0.75	2
3.5	1		32	1
Oxacillin			Teicoplanin			Vancomycin
MIC (mg/l)	Number of isolates		MIC (mg/l)	Number of isolates		MIC (mg/l)	Number of isolates
0.125	1		0.25	5		0.38	2
0.19	3		0.38	10		0.5	1
0.25	10		0.5	8		0.75	7
0.38	7		0.75	9		1	21
0.5	10		1	4		1.25	4
0.75	4		1.5	2		1.5	5
1	2		2	1
48	1		2.5	1
64	2

## Sheet: Fig S3
	Raw data for fig. S3
Antibiotic	Total number of isolates prescreened	Number of isolates showing growth at each antibiotic concentration			Frequency (%) of isolates at each antibiotic concentration
		4X above MIC value	8X above MIC value	16X above MIC value	4X above MIC value	8X above MIC value	16X above MIC value
Daptomycin	39	20	9	2	0.512821	0.230769	0.0512821
Gentamicin	39	39	27	9	1	0.692308	0.230769
Linezolid	40	11	4	1	0.275	0.1	0.025
Oxacillin	37	20	11	0	0.540541	0.297297	0
Teicoplanin	39	24	8	1	0.615385	0.205128	0.025641
Vancomycin	40	24	2	0	0.6	0.05	0

## Sheet: Fig S6, S7
	Raw data for fig. S6 and S7
Daptomycin				Gentamicin				Oxacillin				Teicoplanin
Strain DA number	Relative growth rate	MIC (mg/L)		Strain DA number	Relative growth rate	MIC (mg/L)		Strain DA number	Relative growth rate	MIC (mg/L)		Strain DA number	Relative growth rate	MIC (mg/L)
DA70484	1.002	0.125		DA70500	1.006	0.19		DA70300	1	0.38		DA70518	1.0003	0.38
DA75448	0.695	2		DA75436	0.65	1.5		DA75437	0.586	2		DA75428	0.6487	3
DA75449	0.507	4		DA75487	0.386	1.5		DA75443	0.758	1		DA75429	0.939	3
DA75451	0.714	0.5		DA70900	1.0004	0.19		DA75444	0.798	8		DA75445	0.7497	4
DA75473	0.363	0.5		DA75469	0.765	2		DA75456	0.572	4		DA75468	0.8799	2
DA70504	1	0.19		DA75470	0.6737	1		DA75458	0.2	6		DA75485	0.7861	3
DA75424	0.722	2		DA70880	1.0015	0.094		DA75459	0.87	8		DA70300	1.009	0.38
DA75447	0.989	1.5		DA75434	0.8498	1.5		DA75478	0.653	1.5		DA75411	0.765	2
DA75493	0.448	4		DA75472	0.8361	0.75		DA75494	0.481	8		DA75412	0.928	2
DA70710	1.003	0.094		DA75496	0.7931	0.125		DA75417	0.988	1.5		DA75413	0.6989	2
DA75423	0.694	2		DA75514	0.6663	2		DA75419	0.819	6		DA75414	0.4453	2
DA75453	0.522	4		DA75435	0.62	1.5		DA75457	0.647	8		DA75415	0.931	4
DA75489	0.4445	1.5		DA75516	0.4676	2		DA75480	0.757	0.25		DA75416	0.414	2
DA75513	0.456	4		DA70870	1	0.25		DA75418	0.598	3		DA75421	0.9167	2
DA75475	0.321	2		DA75432	0.179	0.5		DA75420	0.997	3		DA75422	0.814	1.5
DA75466	0.263	1		DA75433	0.558	0.5		DA70520	1.0012	0.5		DA75479	1	1.5
				DA75483	0.6931	1		DA75500	0.541	4		DA75481	0.917	1.5
				DA75491	0.858	0.19		DA75501	0.5797	4		DA70880	1.001	0.38
				DA75446	0.726	1		DA75502	0.5578	3		DA75425	0.9431	2
				DA70710	1.003	0.125						DA75452	0.9286	2
				DA75426	0.636	0.75						DA75467	0.9361	3
				DA75427	0.39	1						DA70710	1.001	0.25
												DA75440	0.607	3
												DA75441	1.048	3
												DA75495	0.87	4
