# Supplementary material for: High prevalence of heteroresistance in Staphylococcus aureus is caused by a multitude of mutations in core genes
Source: PLoS Biol. 2024 Jan 4;22(1):e3002457. doi: 10.1371/journal.pbio.3002457 (PMC10766187; doi:10.1371/journal.pbio.3002457)
Supplement: S2 Table — (XLSX) [file pbio.3002457.s013.xlsx]

## Sheet: DAP
	First experiment			Second experiment			Third experiment			Average of two or three independent experiments
Strain DA number	Antibiotic concentration	Frequency of Subpopulation		Antibiotic concentration	Frequency of Subpopulation		Antibiotic concentration	Frequency of Subpopulation		Antibiotic concentration	Frequency of Subpopulation	SD
70504	0	1		0	1		0	1		0	1	0
	0.0475	0		0.0475	0.384615		0.0475	0.833333		0.0475	0.405983	0.417077
	0.095	0.0666667		0.095	0.00115385		0.095	1.04167		0.095	0.369829	0.58275
	0.19	5.2e-05		0.19	5e-06		0.19	3.33333e-05		0.19	3.01111e-05	2.36651e-05
	0.38	2e-06		0.38	3.11538e-06		0.38	2.08333e-06		0.38	2.39957e-06	6.2131e-07
	0.76	4e-07		0.76	3.84615e-08		0.76	0		0.76	1.46154e-07	2.20677e-07
	1.52	1.06667e-07		1.52	7.69231e-08		1.52	5.20833e-07		1.52	2.34808e-07	2.48152e-07
	3.04	0		3.04	0		3.04	0		3.04	0	0
	6.08	0
70700	0	1		0	1		0	1		0	1	0
	0.0475	1.81818		0.0475	0.065625		0.0475	1.71429		0.0475	1.19936	0.98322
	0.095	0.0106364		0.095	0.00010625		0.095	0.12		0.095	0.0435809	0.06639
	0.19	4.54545e-06		0.19	8.125e-06		0.19	1.71429e-05		0.19	9.93777e-06	6.4914e-06
	0.38	8.54545e-06		0.38	2.53125e-06		0.38	8.85714e-06		0.38	6.64462e-06	3.56569e-06
	0.76	9.54545e-07		0.76	6.25e-08		0.76	3.14286e-06		0.76	1.38663e-06	1.58498e-06
	1.52	9.09091e-09		1.52	1.75e-07		1.52	0		1.52	6.13636e-08	9.85169e-08
	3.04	0		3.04	0		3.04	5.71429e-08		3.04	1.90476e-08	3.29914e-08
	6.08	0
70896	0	1		0	1		0	1		0	1	0
	0.0475	0.714286		0.0475	0.8125		0.0475	0.5		0.0475	0.675595	0.159802
	0.095	0		0.095	0.075		0.095	0.0215		0.095	0.04825	0.038621
	0.19	0		0.19	2.875e-05		0.19	7.5e-06		0.19	1.8125e-05	1.49129e-05
	0.38	0		0.38	6.25e-07		0.38	1.3e-06		0.38	9.625e-07	6.5016e-07
	0.76	7.14286e-08		0.76	6.25e-08		0.76	5e-08		0.76	6.13095e-08	1.07638e-08
	1.52	2.14286e-08		1.52	1.25e-08		1.52	1.5e-08		1.52	1.63095e-08	4.60608e-09
	3.04	0		3.04	0		3.04	0		3.04	0	0
	6.08	0		6.08	0							0
	12.16	0
70694	0	1		0	1		0	1		0	1	0
	0.095	0.764706		0.095	1.18182		0.095	0.571429		0.095	0.839318	0.31196
	0.19	0.000105882		0.19	0.000236364		0.19	2.85714e-05		0.19	0.000123606	0.000105024
	0.38	3.52941e-06		0.38	3.63636e-06		0.38	7.14286e-07		0.38	2.62669e-06	1.65705e-06
	0.76	2.52941e-06		0.76	9.09091e-08		0.76	2.14286e-07		0.76	9.44869e-07	1.37364e-06
	1.52	1.64706e-07		1.52	2.72727e-08		1.52	7.14286e-09		1.52	6.63738e-08	8.57508e-08
	3.04	0		3.04	0		3.04	7.14286e-09		3.04	2.38095e-09	4.12393e-09
	6.08	0		6.08	0		6.08	0		6.08	0	0
	12.16
70880	0	1		0	1					0	1	0
	0.016	0.8		0.016	0.571429					0.016	0.685714	0.161624
	0.032	1.3		0.032	1.14286					0.032	1.22143	0.111117
	0.064	0.23		0.064	1					0.064	0.615	0.544472
	0.128	0.0005		0.128	1.71429e-05					0.128	0.000258571	0.000341432
	0.256	2e-06		0.256	1.01429e-05					0.256	6.07143e-06	5.75787e-06
	0.512	4.7e-06		0.512	2.85714e-07					0.512	2.49286e-06	3.12137e-06
	1.024	9.4e-07		1.024	5.71429e-08					1.024	4.98571e-07	6.24274e-07
	2.048	0		2.048	0							0
	4.096	0
70710	0	1		0	1					0	1	0
	0.0235	1		0.0235	1.2					0.0235	1.1	0.141421
	0.047	0.571429		0.047	1.6					0.047	1.08571	0.72731
	0.094	0		0.094	0.542872					0.094	0.271436	0.383868
	0.188	5.71429e-06		0.188	5.2e-05					0.188	2.88571e-05	3.27289e-05
	0.376	5.71429e-07		0.376	2e-06					0.376	1.28571e-06	1.01015e-06
	0.752	1.22857e-06		0.752	2.84e-06					0.752	2.03429e-06	1.13945e-06
	1.504	2.85714e-08		1.504	0					1.504	1.42857e-08	2.02031e-08
	3.008	0
70324	0	1		0	1					0	1	0
	0.03125	1.2069		0.03125	1.25					0.03125	1.25	0.0304787
	0.0625	0.62069		0.0625	0.95					0.0625	0.95	0.232858
	0.125	0.172414		0.125	0					0.125	0	0.121915
	0.25	2.3448e-10		0.25	9e-06					0.25	9e-06	6.3638e-06
	0.5	1.05516e-08		0.5	2.45e-06					0.5	2.45e-06	1.72495e-06
	1	8.7974e-07		1	5.35e-07					1	5.35e-07	2.43768e-07
	2	1.69998e-08		2	5.5e-08					2	5.5e-08	2.68702e-08
	4	8.4999e-09		4	0					4	0	6.01034e-09
	8	0
70484	0	1		0	1					0	1	0
	0.03125	1.05556		0.03125	0.8					0.03125	0.8	0.180705
	0.0625	0.722222		0.0625	0.6					0.0625	0.6	0.0864242
	0.125	0.222222		0.125	0					0.125	0	0.157135
	0.25	3.04318e-10		0.25	1e-06					0.25	1e-06	7.06892e-07
	0.5	3.34749e-09		0.5	2.5e-07					0.5	2.5e-07	1.7441e-07
	1	4.3137e-07		1	3.5e-07					1	3.5e-07	5.75374e-08
	2	2.05414e-08		2	1.5e-08					2	1.5e-08	3.91839e-09
	4	0		4	0					4	0	0
	8	0
70866	0	1		0	1					0	1	0
	0.03125	1.5		0.03125	1.21429					0.03125	1.21429	0.202031
	0.0625	1.7		0.0625	0.571429					0.0625	0.571429	0.798021
	0.125	1.3		0.125	0					0.125	0	0.919239
	0.25	4e-05		0.25	7.85714e-06					0.25	7.85714e-06	2.27284e-05
	0.5	1e-07		0.5	5e-07					0.5	5e-07	2.82843e-07
	1	1.15e-06		1	3.14286e-07					1	3.14286e-07	5.90939e-07
	2	1e-08		2	7.14286e-09					2	7.14286e-09	2.02031e-09
	4	0		4	0					4	0	0
	8	0
70890	0	1		0	1					0	1	0
	0.0625	1.2		0.0625	1					0.0625	1	0.141421
	0.125	0.0266667		0.125	0					0.125	0	0.0188562
	0.25	0		0.25	1.26667e-05					0.25	1.26667e-05	8.95669e-06
	0.5	7.33333e-07		0.5	6.66667e-07					0.5	6.66667e-07	4.71405e-08
	1	6.2e-07		1	1.20667e-06					1	1.20667e-06	4.14836e-07
	2	0		2	0					2	0	0
	4	0		4	0					4	0	0
	8	0

## Sheet: GEN
	First experiment			Second experiment			Third experiment			Average of two or three independent experiments
Strain DA number	Antibiotic concentration	Frequency of Subpopulation		Antibiotic concentration	Frequency of Subpopulation		Antibiotic concentration	Frequency of Subpopulation		Antibiotic concentration	Frequency of Subpopulation	SD
70488	0	1		0	1		0	1		0	1	0
	0.03125	0.805556		0.03125	0.895556		0.03125	0.91		0.03125	0.87037	0.056594
	0.0625	0.722222		0.0625	0.00588235		0.0625	0.00588235		0.0625	0.244662	0.413579
	0.125	0.805556		0.125	0.705556		0.125	0.685556		0.125	0.732222	0.064291
	0.25	Lawn		0.25	5.88235e-05		0.25	5.88235e-05		0.25	5.88235e-05	0
	0.5	7.83333e-06		0.5	3.82353e-06		0.5	3.82353e-06		0.5	5.16013e-06	2.31506e-06
	1	8.05556e-07		1	4.11765e-07		1	4.11765e-07		1	5.43028e-07	2.27355e-07
	2	2.77778e-07		2	3.82353e-07		2	3.82353e-07		2	3.47495e-07	6.03765e-08
	4	0		4	0		4	0		4	0	0
	8	0		8	0
70906	0	1		0	1		0	1		0	1	0
	0.016	1.05556		0.016	1.05882		0.016	0.175		0.016	0.763126	0.509335
	0.032	0.944444		0.032	0.882353		0.032	0.125		0.032	0.650599	0.45624
	0.064	0.833333		0.064	1.05882		0.064	0.05		0.064	0.647386	0.529494
	0.128	0.833333		0.128	0.982353		0.128	0.0675		0.128	0.627729	0.49086
	0.256			0.256	0.00105882		0.256	0.00025		0.256	0.000654412	0.000571925
	0.512	4.77778e-06		0.512	6.35294e-05		0.512	2e-06		0.512	2.34357e-05	3.47499e-05
	1.024	3.33333e-07		1.024	8.82353e-07		1.024	1.25e-07		1.024	4.46895e-07	3.91239e-07
	2.048	1.66667e-07		2.048	1.76471e-07		2.048	1e-07		2.048	1.47712e-07	4.16099e-08
	4.096	5.55556e-08		4.096	0							3.92837e-08
70710	0	1		0	1		0	1		0	1	0
	0.03125	1.52542		0.03125	7.74194		0.03125	4.16667		0.03125	4.47801	3.11993
	0.0625	0.847458		0.0625	10.6452		0.0625	1.66667		0.0625	4.38643	5.43568
	0.125	0.847458		0.125	0.547458		0.125	0.647458		0.125	0.680791	0.152753
	0.25	Lawn		0.25	6.66667e-05		0.25	4.36667e-05		0.25	5.51667e-05	1.62635e-05
	0.5	2.49153e-05		0.5	2.19355e-05		0.5	2.79167e-05		0.5	2.49225e-05	2.9906e-06
	1	1.20339e-05		1	5.80645e-06		1	2.41667e-05		1	1.40023e-05	9.33705e-06
	2	3.22034e-06		2	1.6129e-06		2	8.70833e-06		2	4.51386e-06	3.72037e-06
	4	5.08475e-07		4	0		4	1.41667e-06		4	6.41714e-07	7.1767e-07
	8	0		8	0
70302	0	1		0	1		0	1		0	1	0
	0.0625	0.676471		0.0625	0		0.0625	0.96875		0.0625	0.548407	0.49691
	0.125	0.147059		0.125	0		0.125	0.05		0.125	0.0656863	0.0747738
	0.25	8.82353e-06		0.25	0.000432258		0.25	2.8125e-05		0.25	0.000156402	0.000239093
	0.5	8.82353e-06		0.5	4.83871e-06		0.5	4.34375e-06		0.5	6.002e-06	2.45602e-06
	1	6.17647e-06		1	1.93548e-06		1	7.5e-07		1	2.95398e-06	2.85301e-06
	2	2.64706e-06		2	2.58065e-07		2	1.5625e-07		2	1.02046e-06	1.4096e-06
	4	3.52941e-07		4	0		4	0		4	1.17647e-07	2.03771e-07
	8	0		8	0
70674	0	1		0	1		0	1		0	1	0
	0.062	1.39286		0.062	1.26562		0.062	0.76		0.062	1.13949	0.334752
	0.125	1.28571		0.125	0.984375		0.125	0.88		0.125	1.05003	0.210675
	0.25	0.000155357		0.25	0.210938		0.25	0.24		0.25	0.150364	0.130894
	0.5	5.35714e-05		0.5	4.125e-06		0.5	4.88e-06		0.5	2.08588e-05	2.83325e-05
	1	8.89286e-06		1	4.6875e-08		1	1.2e-06		1	3.37991e-06	4.80904e-06
	2	0		2	4.6875e-08		2	2.4e-07		2	9.5625e-08	1.2721e-07
	4	0		4	0		4	0		4	0	0
	8	0		8	0		8			8	0	0
70700	0	1		0	1					0	1	0
	0.031	1.15385		0.031	1.05224					0.031	1.10304	0.0718472
	0.062	1.15385		0.062	1.02985					0.062	1.09185	0.087678
	0.125	1.65385		0.125	0.873134					0.125	1.26349	0.552047
	0.25	0.000961538		0.25	2.86567e-05					0.25	0.000495098	0.000659647
	0.5	7.69231e-06		0.5	1.20896e-06					0.5	4.45063e-06	4.58442e-06
	1	3.84615e-06		1	2.23881e-07					1	2.03502e-06	2.56133e-06
	2	1.69231e-06		2	4.92537e-07					2	1.09242e-06	8.48366e-07
	4	0		4	0					4	0	0
703322	0	1		0	1					0	1	0
	0.062	1.03		0.062	0.795918					0.062	0.912959	0.165521
	0.125	0.972		0.125	1.10204					0.125	1.03702	0.0919527
	0.25	0.000444444		0.25	0.00010102					0.25	0.000272732	0.000242837
	0.5	3.05556e-06		0.5	9.61224e-06					0.5	6.3339e-06	4.63628e-06
	1	0		1	3.97959e-06					1	1.9898e-06	2.814e-06
	2	3.88889e-07		2	2.44898e-06					2	1.41893e-06	1.4567e-06
	4	0		4	0					4	0	0
	8	0		8	0					8	0	0
70504	0	1		0	1					0	1	0
	0.062	0.967742		0.062	0.907895					0.062	0.937818	0.0423184
	0.125	0.846774		0.125	1.22368					0.125	1.03523	0.266516
	0.25	0.266129		0.25	0.165789					0.25	0.215959	0.0709508
	0.5	2.41935e-05		0.5	7.10526e-05					0.5	4.76231e-05	3.31344e-05
	1	1.93548e-06		1	1.13684e-05					1	6.65195e-06	6.67009e-06
	2	2.90323e-07		2	8.52632e-06					2	4.40832e-06	5.82373e-06
	4	0		4	0					4	0	0
	8	0		8	0					8	0	0
70518	0	1		0	1					0	1	0
	0.062	1.02778		0.062	0.857143					0.062	0.94246	0.120657
	0.125	0.888889		0.125	1.02381					0.125	0.956349	0.0954033
	0.25	0.000888889		0.25	0.000309524					0.25	0.000599206	0.000409673
	0.5	4.44444e-05		0.5	9.47619e-06					0.5	2.69603e-05	2.47263e-05
	1	1.27778e-05		1	1.44762e-05					1	1.3627e-05	1.20096e-06
	2	1.38889e-06		2	3e-06					2	2.19444e-06	1.13923e-06
	4	0		4	0					4	0	0
	8	0		8	0					8	0	0
70684	0	1		0	1					0	1	0
	0.062	1		0.062	1					0.062	1	0
	0.125	0.875		0.125	0.823529					0.125	0.849265	0.0363952
	0.25	0.015		0.25	0.05					0.25	0.0325	0.0247487
	0.5	8.33333e-06		0.5	1.09412e-05					0.5	9.63725e-06	1.84402e-06
	1	0		1	1e-06					1	5e-07	7.07107e-07
	2	0		2	1.76471e-07					2	8.82353e-08	1.24784e-07
	4	0		4	0					4	0	0
	8	0		8	0					8	0	0
70686	0	1		0	1					0	1	0
	0.062	0.715909		0.062	0.927273					0.062	0.821591	0.149457
	0.125	0.988636		0.125	1.00909					0.125	0.998864	0.0144635
	0.25	0.0954545		0.25	0.0381818					0.25	0.0668182	0.0404979
	0.5	4.43182e-06		0.5	2.18182e-05					0.5	1.3125e-05	1.2294e-05
	1	6.81818e-08		1	8.89091e-06					1	4.47955e-06	6.23861e-06
	2	6.81818e-08		2	6e-07					2	3.34091e-07	3.76052e-07
	4	0		4	0					4	0	0
	8	0		8	0					8	0	0
70708	0	1		0	1					0	1	0
	0.062	1		0.062	1.05882					0.062	1.02941	0.0415945
	0.125	1.08333		0.125	0.882353					0.125	0.982843	0.142115
	0.25	0.5		0.25	0.105882					0.25	0.302941	0.278683
	0.5	6.94444e-06		0.5	1.2e-05					0.5	9.47222e-06	3.57482e-06
	1	0		1	4.82353e-06					1	2.41176e-06	3.41075e-06
	2	2.77778e-07		2	2.94118e-06					2	1.60948e-06	1.88331e-06
	4	0		4	0					4	0	0
	8	0		8	0					8	0	0
70866	0	1		0	1					0	1	0
	0.062	1.09091		0.062	1.0625					0.062	1.0767	0.0200883
	0.125	0.818182		0.125	1.0625					0.125	0.940341	0.172759
	0.25	0.000409091		0.25	0.00025					0.25	0.000329545	0.000112494
	0.5	1.02273e-05		0.5	5.125e-06					0.5	7.67614e-06	3.60785e-06
	1	6.81818e-07		1	1.0625e-06					1	8.72159e-07	2.69183e-07
	2	6.81818e-08		2	9.375e-07					2	5.02841e-07	6.14701e-07
	4	0		4	0					4	0	0
	8	0		8	0					8	0	0
70870	0	1		0	1					0	1	0
	0.062	1		0.062	0.818182					0.062	0.909091	0.128565
	0.125	0.925		0.125	1.02273					0.125	0.973864	0.0691036
	0.25	0.002		0.25	0.00295455					0.25	0.00247727	0.000674966
	0.5	3.25e-05		0.5	3.36364e-05					0.5	3.30682e-05	8.0353e-07
	1	9e-06		1	9.09091e-06					1	9.04545e-06	6.42824e-08
	2	2.1e-06		2	7.22727e-06					2	4.66364e-06	3.62553e-06
	4	3e-07		4	5.90909e-07					4	4.45455e-07	2.05704e-07
	8	0		8	0					8	0	0
70898	0	1		0	1					0	1	0
	0.062	0.886364		0.062	0.96					0.062	0.923182	0.0520688
	0.125	0.886364		0.125	0.9					0.125	0.893182	0.00964237
	0.25	0.818182		0.25	4.2e-05					0.25	0.409112	0.578512
	0.5	5.45455e-05		0.5	3.72e-06					0.5	2.91327e-05	3.5939e-05
	1	2.72727e-06		1	1.74e-06					1	2.23364e-06	6.98107e-07
	2	7.5e-07		2	4.2e-07					2	5.85e-07	2.33345e-07
	4	2.04545e-07		4	0					4	1.02273e-07	1.44635e-07
	8	0		8	0					8	0	0
70880	0	1		0	1					0	1	0
	0.0235	0.48913		0.0235	0.807692					0.0235	0.648411	0.225257
	0.047	0.815217		0.047	0.9					0.047	0.857609	0.0599504
	0.094	0.554348		0.094	0.9					0.094	0.727174	0.244413
	0.19	9.13043e-05		0.19	1.56923e-05					0.19	5.34983e-05	5.34658e-05
	0.38	0		0.38	1.04308e-05					0.38	5.21538e-06	7.37567e-06
	0.75	8.47826e-07		0.75	6.64615e-06					0.75	3.74699e-06	4.10004e-06
	1.5	3.91304e-07		1.5	4.15385e-06					1.5	2.27258e-06	2.66052e-06
	3	0		3	0					3	0	0
70314	0	1		0	1					0	1	0
	0.047	0.761194		0.047	0.848684					0.047	0.804939	0.0618649
	0.094	0.738806		0.094	0.888158					0.094	0.813482	0.105608
	0.19	0.000895522		0.19	2.56579e-05					0.19	0.00046059	0.000615087
	0.38	5.37313e-07		0.38	1.18421e-05					0.38	6.18971e-06	7.99369e-06
	0.75	2.23881e-06		0.75	4.81579e-06					0.75	3.5273e-06	1.8222e-06
	1.5	1.29851e-06		1.5	3.71053e-06					1.5	2.50452e-06	1.70555e-06
	3	4.47761e-08		3	7.10526e-07					3	3.77651e-07	4.70756e-07
	6	0		6	0					6	0	0
70500	0	1		0	1					0	1	0
	0.047	0.933333		0.047	0.813559					0.047	0.873446	0.084693
	0.094	0.8		0.094	0.838983					0.094	0.819492	0.0275652
	0.19	0.0133333		0.19	2.0339e-05					0.19	0.00667684	0.00941371
	0.38	1.1e-06		0.38	1.52542e-05					0.38	8.17712e-06	1.00086e-05
	0.75	0		0.75	7.62712e-06					0.75	3.81356e-06	5.39319e-06
	1.5	4.66667e-07		1.5	2.49153e-06					1.5	1.4791e-06	1.43179e-06
	3	2.66667e-07		3	4.57627e-07					3	3.62147e-07	1.35029e-07
	6	0		6	0					6	0	0
70896	0	1		0	1					0	1	0
	0.047	0.890625		0.047	1.06731					0.047	0.978966	0.124934
	0.094	0.609375		0.094	0.865385					0.094	0.73738	0.181026
	0.19	0.178125		0.19	2.01923e-05					0.19	0.0890726	0.125939
	0.38	1.3125e-06		0.38	9.80769e-06					0.38	5.5601e-06	6.00701e-06
	0.75	0		0.75	9.23077e-07					0.75	4.61538e-07	6.52714e-07
	1.5	5.625e-07		1.5	4.61538e-07					1.5	5.12019e-07	7.13906e-08
	3	0		3	0					3	0	0
	6	0		6	0					6	0	0
70900	0	1		0	1					0	1	0
	0.047	0.75		0.047	0.965517					0.047	0.857759	0.152394
	0.094	0.794118		0.094	1.03448					0.094	0.9143	0.169964
	0.19	0.507353		0.19	2.06897e-05					0.19	0.253687	0.358738
	0.38	1.41176e-06		0.38	1.72414e-05					0.38	9.32657e-06	1.11932e-05
	0.75	7.5e-06		0.75	4.06897e-06					0.75	5.78448e-06	2.42611e-06
	1.5	3.52941e-07		1.5	2.17241e-06					1.5	1.26268e-06	1.28656e-06
	3	1.32353e-07		3	3.44828e-07					3	2.3859e-07	1.50242e-07
	6	0		6	0					6	0	0
70912	0	1		0	1					0	1	0
	0.047	0.586957		0.047	1.0102					0.047	0.79858	0.299281
	0.094	1.43478		0.094	1.04082					0.094	1.2378	0.278576
	0.19	0.0215217		0.19	9.18367e-06					0.19	0.0107655	0.0152117
	0.38	8.47826e-07		0.38	7.89796e-06					0.38	4.37289e-06	4.9852e-06
	0.75	0		0.75	9.79592e-07					0.75	4.89796e-07	6.92676e-07
	1.5	0		1.5	6.12245e-07					1.5	3.06122e-07	4.32923e-07
	3	0		3	3.06122e-07					3	1.53061e-07	2.16461e-07
	6	0		6	0					6	0	0
70338	0	1		0	1					0	1	0
	0.094	0.730769		0.094	0.807692					0.094	0.769231	0.0543928
	0.19	0.769231		0.19	0					0.19	0.384615	0.543928
	0.38	6.53846e-06		0.38	5.19231e-05					0.38	2.92308e-05	3.20918e-05
	0.75	1.73077e-05		0.75	3.46154e-06					0.75	1.03846e-05	9.79071e-06
	1.5	0		1.5	1.15385e-06					1.5	5.76923e-07	8.15892e-07
	3	0		3	0					3	0	0
	6	0		6	0					6	0	0
	12	0		12	0					12	0	0
70512	0	1		0	1					0	1	0
	0.094	0.433333		0.094	0.860656					0.094	0.646995	0.302163
	0.19	1.03333		0.19	0.0663934					0.19	0.549863	0.68373
	0.38	7.66667e-06		0.38	0.108197					0.38	0.0541022	0.0765012
	0.75	1.03333e-05		0.75	0.000147541					0.75	7.89372e-05	9.70205e-05
	1.5	0		1.5	6.54098e-06					1.5	3.27049e-06	4.62517e-06
	3	9.33333e-07		3	2.2623e-06					3	1.59781e-06	9.39718e-07
	6	2.66667e-07		6	2.95082e-07					6	2.80874e-07	2.00927e-08
	12	0		12	0					12	0	0
70516	0	1		0	1					0	1	0
	0.094	0.884615		0.094	1.08824					0.094	0.986425	0.143981
	0.19	0.730769		0.19	0					0.19	0.365385	0.516732
	0.38	3.46154e-06		0.38	3.23529e-05					0.38	1.79072e-05	2.04293e-05
	0.75	2.69231e-06		0.75	1.07059e-05					0.75	6.6991e-06	5.66645e-06
	1.5	7.69231e-07		1.5	7.41176e-06					1.5	4.0905e-06	4.69698e-06
	3	5.38462e-07		3	3.52941e-07					3	4.45701e-07	1.31183e-07
	6	0		6	0					6	0	0
	12	0		12	0					12	0	0
70672	0	1		0	1					0	1	0
	0.094	0.5625		0.094	0.653846					0.094	0.608173	0.0645915
	0.19	0.8125		0.19	0					0.19	0.40625	0.574524
	0.38	1.875e-06		0.38	0.000230769					0.38	0.000116322	0.000161853
	0.75	2.6875e-06		0.75	9.15385e-06					0.75	5.92067e-06	4.5724e-06
	1.5	0		1.5	5.30769e-06					1.5	2.65385e-06	3.75311e-06
	3	2.5e-07		3	2.92308e-06					3	1.58654e-06	1.89015e-06
	6	0		6	0					6	0	0
	12	0		12	0					12	0	0
70876	0	1		0	1					0	1	0
	0.094	1.42857		0.094	1.10656					0.094	1.26756	0.227698
	0.19	0.928571		0.19	0					0.19	0.464286	0.656599
	0.38	2.28571e-05		0.38	4.91803e-05					0.38	3.60187e-05	1.86133e-05
	0.75	5.71429e-07		0.75	7.62295e-06					0.75	4.09719e-06	4.98618e-06
	1.5	1.42857e-06		1.5	6.88525e-06					1.5	4.15691e-06	3.85845e-06
	3	2.85714e-07		3	3.44262e-07					3	3.14988e-07	4.13997e-08
	6	0		6	0					6	0	0
	12	0		12	0					12	0	0
70300	0	1		0	1					0	1	0
	0.19	0.692308		0.19	1.125					0.19	0.908654	0.30596
	0.38	0.615385		0.38	0.119318					0.38	0.367351	0.350772
	0.75	0.00126923		0.75	0.129545					0.75	0.0654073	0.090705
	1.5	0.000111538		1.5	0					1.5	5.57692e-05	7.88696e-05
	3	4.30769e-05		3	6.13636e-05					3	5.22203e-05	1.29307e-05
	6	5.07692e-06		6	7.22727e-06					6	6.1521e-06	1.52053e-06
	12	0		12	4.90909e-06					12	2.45455e-06	3.47125e-06
	24	0		24	0					24	0	0

## Sheet: LIN
	First experiment			Second experiment			Third experiment			Average of three independent experiments
Strain DA number	Antibiotic concentration	Frequency of Subpopulation		Antibiotic concentration	Frequency of Subpopulation		Antibiotic concentration	Frequency of Subpopulation		Antibiotic concentration	Frequency of Subpopulation	SD
70300	0	1		0	1		0	1		0	1	0
	0.1875	1.34615		0.1875	0.916667		0.1875	0.65		0.1875	0.97094	0.351236
	0.375	0.961538		0.375	0.916667		0.375	1.15		0.375	1.0094	0.123811
	0.75	1.15385		0.75	0.75		0.75	0.65		0.75	0.851282	0.266756
	1.5	0.641667		1.5	0.641667		1.5	0.185		1.5	0.489444	0.263657
	3	0		3	#VALUE!		3	5e-08		3	2.5e-08	3.53553e-08
	6	0		6	0		6	0		6	0	0
	12	0		12	0		12	0		12	0	0
70708	0	1		0	1		0	1		0	1	0
	0.5	1.8		0.5	2		0.5	1.66667		0.5	1.82222	0.167774
	1	1.3		1	2.33333		1	1.08333		1	1.57222	0.667985
	2	0		2	0		2	5e-07		2	1.66667e-07	2.88675e-07
	4	0		4	0		4	0		4	0	0
	8	0		8	0		8	0		8	0	0
	16	0		16	0		16	0		16	0	0
70500	0	1		0	1		0	1		0	1	0
	0.125	0.916667		0.125	1.375		0.125	1.57143		0.125	1.2877	0.335998
	0.25	1.16667		0.25	1.1875		0.25	1.42857		0.25	1.26091	0.14557
	0.5	1.41667		0.5	0.5		0.5	1.57143		0.5	1.1627	0.579107
	1	#VALUE!		1	0.85625		1	1.28571		1	1.07098	0.303677
	2	0		2	0		2	0		2	0	0
	4	0		4	0		4	0		4	0	0
	8	0		8	0		8	0		8	0	0
70896	0	1		0	1		0	1		0	1	0
	0.25	2		0.25	2		0.25	0.642857		0.25	1.54762	0.783547
	0.5	1.5		0.5	1.8		0.5	0.428571		0.5	1.24286	0.720969
	1	0.99		1	2.8		1	1.4		1	1.73	0.949052
	2	5e-07		2	0		2	0		2	2.5e-07	3.53553e-07
	4	#VALUE!		4	0		4	0		4	0	0
	8	0		8	0		8	0		8	0	0
	16	0		16	0		16	0		16	0	0
	32	0

## Sheet: OXA
	First experiment			Second experiment			Third experiment			Average of three independent experiments
Strain DA number	Antibiotic concentration	Frequency of Subpopulation		Antibiotic concentration	Frequency of Subpopulation		Antibiotic concentration	Frequency of Subpopulation		Antibiotic concentration	Frequency of Subpopulation	SD
70866	0	1		0	1		0	1		0	1	0
	0.0475	0.75		0.0475	1.33333		0.0475	0.916667		0.0475	1	0.300463
	0.095	1		0.095	1.44444		0.095	0.833333		0.095	1.09259	0.315902
	0.19	0.000875		0.19	0.0144444		0.19	9.16667e-05		0.19	0.00513704	0.00806996
	0.38	7.25e-06		0.38	1.2e-05		0.38	8.75e-06		0.38	9.33333e-06	2.42813e-06
	0.76	2.75e-07		0.76	1.66667e-07		0.76	4.91667e-07		0.76	3.11111e-07	1.65482e-07
	1.52	0		1.52	0		1.52	0		1.52	0	0
	3.04	0		3.04	0		3.04	0		3.04	0	0
	6.08	0		6.08	0		6.08	0		6.08	0	0
	12.16	0
70672	0	1		0	1		0	1		0	1	0
	0.095	0.666667		0.095	2		0.095	1.31111		0.095	1.32593	0.66679
	0.19	0.766667		0.19	1.25		0.19	0.00277778		0.19	0.673148	0.628848
	0.38	0		0.38	0.000675		0.38	9.44444e-05		0.38	0.000256481	0.000365511
	0.76	2.66667e-06		0.76	3.5e-06		0.76	3.94444e-05		0.76	1.52037e-05	2.09972e-05
	1.52	3.33333e-07		1.52	0		1.52	2.88889e-06		1.52	1.07407e-06	1.58049e-06
	3.04	3.33333e-08		3.04	0		3.04	0		3.04	1.11111e-08	1.9245e-08
	6.08	0		6.08	0		6.08	0		6.08	0	0
	12.16	0
70520	0	1		0	1		0	1		0	1	0
	0.125	1.42857		0.125	1.2		0.125	0.533333		0.125	1.05397	0.465142
	0.25	No growth		0.25	0.12		0.25	0.0001		0.25	0.06005	0.0847821
	0.5	No growth		0.5	4e-05		0.5	0.000226667		0.5	0.000133333	0.000131993
	1	0.00031		1	6e-06		1	0.00016		1	0.000158667	0.000152004
	2	4.78571e-05		2	1.2e-06		2	1.46667e-06		2	1.68413e-05	2.68609e-05
	4	3.04286e-06		4	1.58e-06		4	1.6e-06		4	2.07429e-06	8.38867e-07
	8	2.37143e-06		8	9e-07		8	1.03333e-06		8	1.43492e-06	8.13775e-07
	16	1.37143e-06		16	0		16	0		16	4.57143e-07	7.91795e-07
70518	0	1		0	1		0	1		0	1	0
	0.095	2		0.095	0.9		0.095	1.1		0.095	1.33333	0.585947
	0.19	1.3		0.19	0.300001		0.19	0.470618		0.19	0.690206	0.534943
	0.38	0		0.38	0.003657		0.38	1.5e-06		0.38	0.0012195	0.00211094
	0.76	5.55556e-07		0.76	8.9e-07		0.76	3e-08		0.76	4.91852e-07	4.33525e-07
	1.52	0		1.52	1e-08		1.52	5e-09		1.52	5e-09	5e-09
	3.04	0		3.04	0		3.04	0		3.04	0	0
	6.08	0		6.08	0		6.08	0		6.08	0	0
	12.16	0		12.16	0
70300	0	1		0	1		0	1		0	1	0
	0.0625	0.69697		0.0625	0.0421053		0.0625	0.41875		0.0625	0.385942	0.328663
	0.125	0.787879		0.125	0.0315789		0.125	0.21875		0.125	0.346069	0.393897
	0.25	0		0.25	0.00315789		0.25	0.00060625		0.25	0.00125471	0.00167584
	0.5	0.000184848		0.5	0.000117895		0.5	0.0003875		0.5	0.000230081	0.000140379
	1	1.48485e-05		1	9.68421e-06		1	3.25e-05		1	1.90109e-05	1.19639e-05
	2	9.09091e-07		2	9.10526e-07		2	3.125e-06		2	1.64821e-06	1.27894e-06
	4	3.0303e-07		4	3.68421e-08		4	2.8125e-06		4	1.05079e-06	1.53148e-06
	8	0		8	0		8	0		8	0	0
	16	0
70318	0	1		0	1		0	1		0	1	0
	0.125	2.25		0.125	1.18421		0.125	0.558824		0.125	1.33101	0.855092
	0.25	0		0.25	0.184211		0.25	0.000911765		0.25	0.0617074	0.106092
	0.5	Lawn		0.5	0.592106		0.5	0		0.5	0.296053	0.418682
	1	1.45e-06		1	2.07895e-06		1	3.23529e-06		1	2.25475e-06	9.05537e-07
	2	1.5e-06		2	3.68421e-07		2	4.41176e-06		2	2.0934e-06	2.08596e-06
	4	2.5e-06		4	1.05263e-07		4	0		4	8.68421e-07	1.41397e-06
	8	1.9e-06		8	0		8	0		8	6.33333e-07	1.09697e-06
	16	0
70506	0	1		0	1		0	1		0	1	0
	0.125	0.571429		0.125	1.08333		0.125	0.37		0.125	0.674921	0.367755
	0.25	0.520143		0.25	0.004		0.25	7e-05		0.25	0.00144	0.299136
	0.5	0.00025		0.5	0.520143		0.5	6.75e-05		0.5	0.346784	0.300213
	1	5.71429e-07		1	2.5e-07		1	5e-07		1	4.40476e-07	1.68779e-07
	2	1.35714e-07		2	1.16667e-07		2	7e-08		2	1.0746e-07	3.38106e-08
	4	0		4	3.33333e-08		4	0		4	1.11111e-08	1.9245e-08
	8	0		8	0		8	0		8	0	0
	16	0
79686	0	1		0	1		0	1		0	1	0
	0.0625	1.3		0.0625	1		0.0625	1		0.0625	1.1	0.173205
	0.125	1		0.125	1.75		0.125	1		0.125	1.25	0.433013
	0.25	1.7		0.25	0		0.25	0		0.25	0.566667	0.981495
	0.5	3.9e-06		0.5	8.125e-06		0.5	3.23077e-06		0.5	5.08526e-06	2.65368e-06
	1	5.8e-07		1	1.3125e-06		1	6e-07		1	8.30833e-07	4.17255e-07
	2	0		2	2.5e-08		2	0		2	8.33333e-09	1.44338e-08
	4	0		4	0		4	0		4	0	0
	8	0
70708	0	1		0	1		0	1		0	1	0
	0.095	1.4		0.095	0.714286		0.095	0.714286		0.095	0.942857	0.395897
	0.19	0		0.19	0.414286		0.19	0.003		0.19	0.139095	0.238327
	0.38	0.00914286		0.38	0		0.38	0.0015002		0.38	0.00354769	0.00490328
	0.76	1.32857e-06		0.76	5e-07		0.76	4e-07		0.76	7.42857e-07	5.09702e-07
	1.52	0		1.52	0		1.52	0		1.52	0	0
	3.04	0		3.04	0		3.04	0		3.04	0	0
	6.08	0		6.08	0		6.08	0		6.08	0	0
	12.16	0
70890	0	1		0	1		0	1		0	1	0
	0.1875	1.57143		0.1875	1		0.1875	1.27273		0.1875	1.28139	0.285813
	0.375	0		0.375	0.00142857		0.375	0.00454545		0.375	0.00199134	0.0023244
	0.75	0		0.75	0.000112857		0.75	0.00227309		0.75	0.000795316	0.00128103
	1.5	1.42857e-06		1.5	6.71429e-07		1.5	7.27273e-07		1.5	9.42424e-07	4.21941e-07
	3	6.71429e-07		3	4.35714e-07		3	2.27273e-07		3	4.44805e-07	2.22217e-07
	6	0		6	0		6	0		6	0	0
	12	0		12	0		12	0		12	0	0
	24	0
70912	0	1		0	1		0	1		0	1	0
	0.0625	0.571429		0.0625	0.283333		0.0625	0.43		0.0625	0.428254	0.144056
	0.125	0.857143		0.125	0.1		0.125	0.9		0.125	0.619048	0.450019
	0.25	0.642857		0.25	0		0.25	0		0.25	0.214286	0.371154
	0.5	7.85714e-07		0.5	1.83333e-06		0.5	1.4e-06		0.5	1.33968e-06	5.26408e-07
	1	1.28571e-07		1	5.66667e-07		1	5e-08		1	2.48413e-07	2.78402e-07
	2	2.42857e-07		2	6.66667e-08		2	1e-08		2	1.06508e-07	1.21434e-07
	4	3.57143e-08		4	0		4	0		4	1.19048e-08	2.06197e-08
	8	0

## Sheet: TEC
	First experiment			Second experiment			Third experiment			Average of two or three independent experiments
Strain DA number	Antibiotic concentration	Frequency of Subpopulation		Antibiotic concentration	Frequency of Subpopulation		Antibiotic concentration	Frequency of Subpopulation		Antibiotic concentration	Frequency of Subpopulation	SD
70880	0	1		0	1		0	1		0	1	0
	0.095	1.3		0.095	0.4		0.095	1.28571		0.095	0.995238	0.515541
	0.19	0.3		0.19	0.733333		0.19	0.785714		0.19	0.606349	0.266596
	0.38	0		0.38	0		0.38	0.001		0.38	0.000333333	0.00057735
	0.76	2.75e-05		0.76	2.66667e-07		0.76	1.07143e-06		0.76	9.6127e-06	1.54961e-05
	1.52	7.5e-07		1.52	7.33333e-08		1.52	2.5e-07		1.52	3.57778e-07	3.50972e-07
	3.04	5e-07		3.04	2e-08		3.04	5e-08		3.04	1.9e-07	2.68887e-07
	6.08	0		6.08	0		6.08	2.14286e-08		6.08	7.14286e-09	1.23718e-08
	12.16	0
70710	0	1		0	1		0	1		0	1	0
	0.0625	1.11111		0.0625	1.66667		0.0625	1.62162		0.0625	1.46647	0.30857
	0.125	0.333333		0.125	1.33333		0.125	0.459459		0.125	0.708709	0.544604
	0.25	0		0.25	3e-05		0.25	0.000156757		0.25	6.22523e-05	8.32065e-05
	0.5	1.55556e-05		0.5	4.08333e-06		0.5	4.86486e-06		0.5	8.16792e-06	6.4098e-06
	1	2.22222e-07		1	1.16667e-06		1	0		1	4.62963e-07	6.19471e-07
	2	2.22222e-08		2	3.33333e-08		2	0		2	1.85185e-08	1.69725e-08
	4	0		4	0		4	0		4	0	0
	8	0
70322	0	1		0	1					0	1	0
	0.0625	1.14286		0.0625	1.55556					0.0625	1.34921	0.291822
	0.125	1.28571		0.125	1.22222					0.125	1.25397	0.0448957
	0.25	0		0.25	0.00888889					0.25	0.00444444	0.00628539
	0.5	1.08571e-05		0.5	1.66667e-05					0.5	1.37619e-05	4.10795e-06
	1	1.57143e-06		1	1.93333e-06					1	1.75238e-06	2.55905e-07
	2	4.28571e-08		2	1.11111e-07					2	7.69841e-08	4.82628e-08
	4	0		4	1.11111e-08					4	5.55556e-09	7.85674e-09
	8	0
70484	0	1		0	1					0	1	0
	0.0625	0.941176		0.0625	1.45455					0.0625	1.19786	0.363007
	0.125	0.941176		0.125	1.18182					0.125	1.0615	0.170159
	0.25	0.529412		0.25	0.636364					0.25	0.582888	0.0756264
	0.5	1.52941e-05		0.5	1.72727e-05					0.5	1.62834e-05	1.39909e-06
	1	1.11765e-06		1	1.52727e-06					1	1.32246e-06	2.89649e-07
	2	7.64706e-08		2	9.09091e-08					2	8.36898e-08	1.02096e-08
	4	5.88235e-09		4	1.81818e-08					4	1.20321e-08	8.69704e-09
	8	0
70504	0	1		0	1					0	1	0
	0.125	0.653846		0.125	0.882353					0.125	0.7681	0.161579
	0.25	0.423077		0.25	0.411765					0.25	0.417421	0.00799895
	0.5	0		0.5	0.00212					0.5	0.00106	0.00149907
	1	8.07692e-07		1	5e-06					1	2.90385e-06	2.96441e-06
	2	2e-07		2	2.94118e-07					2	2.47059e-07	6.65512e-08
	4	1.53846e-08		4	2.35294e-08					4	1.9457e-08	5.75924e-09
	8	3.84615e-09		8	5.88235e-09					8	4.86425e-09	1.43981e-09
	16	0
70700	0	1		0	1					0	1	0
	0.125	0.680851		0.125	1.25					0.125	0.965426	0.402449
	0.25	0.0638298		0.25	0.046875					0.25	0.0553524	0.0119888
	0.5	0		0.5	0.0195463					0.5	0.00977315	0.0138213
	1	5.10638e-07		1	1.25e-06					1	8.80319e-07	5.22808e-07
	2	2.65957e-07		2	1.4375e-07					2	2.04854e-07	8.64137e-08
	4	8.08511e-08		4	3.125e-08					4	5.60505e-08	3.50732e-08
	8	0		8	0					8	0	0
	16	0
70300	0	1		0	1					0	1	0
	0.095	0.666667		0.095	0.533333					0.095	0.6	0.0942809
	0.19	0.333333		0.19	0.733333					0.19	0.533333	0.282843
	0.38	0		0.38	0.002					0.38	0.001	0.00141421
	0.76	3e-05		0.76	0.000157333					0.76	9.36667e-05	9.00383e-05
	1.52	2.33333e-06		1.52	1.8e-06					1.52	2.06667e-06	3.77124e-07
	3.04	6.4e-07		3.04	8.46667e-07					3.04	7.43333e-07	1.46135e-07
	6.08	6.66667e-09		6.08	0					6.08	3.33333e-09	4.71405e-09
	12.16	0
70518	0	1		0	1					0	1	0
	0.095	0.789474		0.095	0.764706					0.095	0.77709	0.0175135
	0.19	0.526316		0.19	0.764706					0.19	0.645511	0.168567
	0.38	0.0012		0.38	0.0197					0.38	0.01045	0.0130815
	0.76	4e-06		0.76	2.35294e-05					0.76	1.37647e-05	1.38094e-05
	1.52	1.57895e-07		1.52	6.47059e-07					1.52	4.02477e-07	3.45891e-07
	3.04	1.26316e-07		3.04	1.05882e-07					3.04	1.16099e-07	1.44486e-08
	6.08	5.26316e-09		6.08	1.17647e-08					6.08	8.51393e-09	4.59729e-09
	12.16	0

## Sheet: VAN
				Table S1. CFU data for PAP analysis of DAP, GEN, LIN, OXA, TEC and VAN
	First experiment			Second experiment			Third experiment			Average of two or three independent experiments
Strain DA number	Antibiotic concentration	Frequency of Subpopulation		Antibiotic concentration	Frequency of Subpopulation		Antibiotic concentration	Frequency of Subpopulation		Antibiotic concentration	Frequency of Subpopulation	SD
70300	0	1		0	1		0	1		0	1	0
	0.1875	1.19231		0.1875	2		0.1875	1.05714		0.1875	1.41648	0.509839
	0.375	1.19231		0.375	2.21667		0.375	1.05714		0.375	1.48871	0.634045
	0.75	1.03846		0.75	1.58333		0.75	0.828571		0.75	1.15012	0.389573
	1.5	0.000115385		1.5	0.000654167		1.5	0.000238571		1.5	0.000336041	0.000282306
	3	3.84615e-08		3	5.83333e-07		3	1.57143e-07		3	2.59646e-07	2.86534e-07
	6	0		6	0		6	0		6	0	0
	12	0
70896	0	1		0	1		0	1		0	1	0
	0.1875	0.902439		0.1875	1.11429		0.1875	1.27586		0.1875	1.09753	0.187275
	0.375	0.756098		0.375	1.05714		0.375	0.965517		0.375	0.926253	0.154316
	0.75	0.512195		0.75	0.0485714		0.75	0.344828		0.75	0.301865	0.234779
	1.5	3.29268e-06		1.5	6.71429e-06		1.5	4.31034e-06		1.5	4.77244e-06	1.75698e-06
	3	3.65854e-08		3	1.42857e-08		3	3.44828e-08		3	2.84513e-08	1.23127e-08
	6	0		6	0		6	0		6	0	0
	12	0
70348	0	1			1		0	1		0	1	0
	0.25	2.04762		0.25	1.23404		0.25	1.25714		0.25	1.51293	0.463194
	0.5	1.47619		0.5	0.893617		0.5	0.885714		0.5	1.08517	0.338653
	1	0.452381		1	0.957447		1	0.00257143		1	0.4708	0.477704
	2	0.000172619		2	1.64894e-05		2	8.57143e-07		2	6.33219e-05	9.49763e-05
	4	2.38095e-06		4	0		4	0		4	7.93651e-07	1.37464e-06
	8	1.19048e-06		8	0		8	0		8	3.96825e-07	6.87322e-07
	16	0
70352	0	1		0	1		0	1		0	1	0
	0.25	1.4		0.25	0.813559		0.25	0.581818		0.25	0.931793	0.42171
	0.5	0.56		0.5	0.745763		0.5	0.545455		0.5	0.617072	0.111686
	1	0.032		1	0.983051		1	0.0290909		1	0.348047	0.549931
	2	0.00028		2	1.66102e-05		2	1.36364e-06		2	9.93246e-05	0.000156655
	4	5e-07		4	0		4	0		4	1.66667e-07	2.88675e-07
	8	0		8	0		8	0		8	0	0
	16	0
70322	0	1		0	1		0	1		0	1	0
	0.375	0.641026		0.375	0.428571		0.375	0.511111		0.375	0.526903	0.107104
	0.75	0.692308		0.75	0.214286		0.75	0.511111		0.75	0.472568	0.241331
	1.5	0		1.5	0.000589286		1.5	5.55556e-05		1.5	0.000214947	0.000325375
	3	1.92308e-07		3	8.03571e-07		3	1.22222e-07		3	3.727e-07	3.74787e-07
	6	0		6	0		6	0		6	0	0
	12	0		12	0		12	0		12	0	0
	24	0
70900	0	1		0	1		0	1		0	1	0
	0.25	1.09091		0.25	0.733333		0.25	0.727273		0.25	0.850505	0.252844
	0.5	1.22727		0.5	1.03333		0.5	0.981818		0.5	1.08081	0.137136
	1	1.22727		1	0.7		1	0.06		1	0.662424	0.372838
	2	0.0042		2	0.0123		2	0		2	0.0055	0.00572756
	4	9.09091e-08		4	0		4	0		4	3.0303e-08	6.42824e-08
	8	0		8	0		8	0		8	0	0
	16	0
70694	0	1		0	1					0	1	0
	0.25	0.921053		0.25	1.51724					0.25	1.21915	0.421569
	0.5	1.26316		0.5	1.13793					0.5	1.20054	0.0885488
	1	0.631579		1	0.689655					1	0.660617	0.0410661
	2	7.23684e-06		2	8.27586e-05					2	4.49977e-05	5.3402e-05
	4	1.31579e-08		4	0					4	6.57895e-09	9.30404e-09
	8	0		8	0					8	0	0
	16	0
70700	0	1		0	1					0	1	0
	0.25	1.89189		0.25	1.39683					0.25	1.64436	0.350065
	0.5	0.216216		0.5	1.11111					0.5	0.663664	0.632786
	1	0.459459		1	0.0952381					1	0.277349	0.257543
	2	2.98649e-05		2	0.000476191					2	0.000253028	0.0003156
	4	0		4	7.93651e-08					4	3.96825e-08	5.61196e-08
	8	0		8	0					8	0	0
	16	0
70870	0	1		0	1					0	1	0
	0.25	0.8		0.25	0.780488					0.25	0.790244	0.0137972
	0.5	0.488889		0.5	0.536585					0.5	0.512737	0.0337265
	1	0.2		1	0.853659					1	0.526829	0.462206
	2	1.84444e-06		2	0.000103659					2	5.27515e-05	7.19934e-05
	4	0		4	0					4	0	0
	8	0		8	0					8	0	0
	16	0
70898	0	1		0	1					0	1	0
	0.25	0.8		0.25	0.711111					0.25	0.755556	0.0628539
	0.5	0.875		0.5	0.733333					0.5	0.804167	0.100173
	1	0.425		1	1.2					1	0.8125	0.548008
	2	1.4125e-05		2	9.22222e-05					2	5.31736e-05	5.52231e-05
	4	0		4	0					4	0	0
	8	0		8	0					8	0	0
	16	0
70338	0	1		0	1					0	1	0
	0.375	0.714286		0.375	1.07143					0.375	0.892857	0.252538
	0.75	0.571429		0.75	1.07143					0.75	0.821429	0.353553
	1.5	0		1.5	1.39286e-05					1.5	6.96429e-06	9.84899e-06
	3	6.85714e-06		3	1.25e-05					3	9.67857e-06	3.9901e-06
	6	0		6	0					6	0	0
	12	0		12	0					12	0	0
	24	0
70710	0	1		0	1					0	1	0
	0.095	1.42105		0.095	1.81724					0.095	1.61915	0.280148
	0.19	1.39474		0.19	1.17241					0.19	1.28358	0.157206
	0.38	0.421053		0.38	1.03448					0.38	0.727768	0.433761
	0.76	0.01		0.76	0.172414					0.76	0.0912069	0.114844
	1.52	1.31579e-05		1.52	4.13793e-06					1.52	8.64791e-06	6.37808e-06
	3.04	0		3.04	0					3.04	0	0
	6.08	0
70324	0	1		0	1					0	1	0
	0.1875	1.1		0.1875	1.52222					0.1875	1.31111	0.298556
	0.375	0.88		0.375	1.11111					0.375	0.995556	0.16342
	0.75	0.94		0.75	0.154					0.75	0.547	0.555786
	1.5	1.03e-05		1.5	6.19444e-05					1.5	3.61222e-05	3.65181e-05
	3	1e-08		3	8.33333e-08					3	4.66667e-08	5.18545e-08
	6	0		6	0					6	0	0
	12	0
70866	0	1		0	1					0	1	0
	0.1875	0.522222		0.1875	1.04082					0.1875	0.781519	0.366701
	0.375	0.444444		0.375	0.938776					0.375	0.69161	0.349545
	0.75	0.611111		0.75	0.795918					0.75	0.703515	0.130678
	1.5	3.88889e-06		1.5	6.12245e-06					1.5	5.00567e-06	1.57937e-06
	3	1.66667e-08		3	2.04082e-08					3	1.85374e-08	2.64564e-09
	6	0		6	0					6	0	0
	12	0
